# Supplementary material for: A Scoping Review of Policies Related to the Prevention and Control of Overweight and Obesity in Africa
Source: Nutrients. 2021 Nov 11;13(11):4028. doi: 10.3390/nu13114028 (PMC8625107; doi:10.3390/nu13114028)
Supplement: Supplementary file 1 [file nutrients-13-04028-s001.zip]

Archive with 1 entries (1 files):
- nutrients-1350947-supplementary.pdf
